# Supplementary material for: Histogram analysis of prostate cancer on dynamic contrast-enhanced magnetic resonance imaging: A preliminary study emphasizing on zonal difference
Source: PLoS One. 2019 Feb 12;14(2):e0212092. doi: 10.1371/journal.pone.0212092 (PMC6372178; doi:10.1371/journal.pone.0212092)
Supplement: S1 Table — All values are expressed as maximum wash-in slope (MWS), delay phase slope (DPS), cancer in the transitional zone (CTZ), the normal transitional zone (NTZ), cancer in the peripheral zone (CPZ), normal peripheral zone (NPZ). (XLSX) [file pone.0212092.s001.xlsx]

## Sheet: ROI of 7.5 mm in TZ
The results of MWS in CTZ
Patients No.	Mean	SD	CV	Kurtosis	Skewness	IQR	P10	P25	P50	P75	P90	mFWHM	P90P10	Range
patient 1	10.7	1.8	0.17	2.63	0.01	2.52	8.13	9.7	10.26	12.23	13.18	4.52	5.05	7.98
patient 2	6.37	2.27	0.36	2.89	0.48	3.56	3.78	4.61	5.87	8.17	9.54	5.37	5.76	10.87
patient 3	9.16	2.47	0.27	2.89	0.56	3.54	6.01	7.51	8.81	11.05	12.11	6.03	6.1	10.81
patient 4	4.88	1.5	0.31	2.91	0.76	2	3.35	3.69	4.46	5.69	7.17	3.73	3.81	6.68
patient 5	12.26	2.96	0.24	2.19	0.12	4.92	8.51	9.45	12.32	14.36	16.12	7.31	7.61	11.5
patient 6	15.49	3.83	0.25	2.7	-0.55	5.01	9.39	13.35	15.99	18.36	20.21	10.37	10.82	15.6
patient 7	11.6	3.16	0.27	3.42	0.78	3.73	8.11	9.46	10.67	13.19	16.11	7.65	8	15.53
patient 8	7.68	2.51	0.33	2.6	0.42	2.91	4.46	6.2	7.53	9.12	10.91	6.25	6.44	10.6
patient 9	9.12	2.25	0.25	3.82	1.05	3.04	6.86	7.5	8.59	10.54	12.45	5.51	5.59	10.21
patient 10	9.58	2.18	0.23	2.1	0.04	3.39	6.51	8.14	9.51	11.52	12.36	5.78	5.86	8.25
patient 11	14.32	3.4	0.24	1.92	-0.2	5.42	9.48	11.69	14.41	17.11	18.45	8.79	8.96	11.69
patient 12	5.59	1.3	0.23	2.35	0.03	1.78	3.87	4.68	5.62	6.47	7.57	3.63	3.69	5.2
patient 13	14.15	3.13	0.22	2.38	-0.18	4.7	9.01	11.58	14.58	16.28	17.84	8.16	8.83	12.48
patient 14	3.56	1.36	0.38	4.72	0.9	1.27	2.19	2.7	3.5	3.97	5.33	2.92	3.13	7.1
patient 15	7.24	1.95	0.27	3.72	0.51	2.29	5.18	6	6.89	8.29	10.1	3.97	4.92	10.18
patient 16	6.53	1.73	0.26	2.13	0.19	2.82	4.4	4.78	6.55	7.6	8.7	4.15	4.3	6.72
The results of MWS in NTZ
Patients No.	Mean	SD	CV	Kurtosis	Skewness	IQR	P10	P25	P50	P75	P90	mFWHM	P90P10	Range
patient 1	6.4	2.37	0.37	4.94	1.1	2.49	4.2	4.98	5.76	7.47	9.97	5.29	5.78	12.74
patient 2	8.12	2.17	0.27	2.17	0.09	2.99	5.62	6.5	8.01	9.49	11.22	5.44	5.6	8.41
patient 3	14.94	4.25	0.28	2.05	-0.02	6.39	8.77	11.86	15.02	18.26	20.73	11.4	11.96	15.81
patient 4	9.32	1.65	0.18	2.73	0.53	2.27	7.41	8.12	9	10.39	11.34	3.73	3.93	7.42
patient 5	6.66	2.09	0.31	3.42	0.81	2.45	4.44	5.13	6.4	7.59	9.73	4.79	5.29	9.92
patient 6	10.6	2.62	0.25	2.95	0.45	4.01	7.52	8.37	10.21	12.38	14.06	6.36	6.54	12.3
patient 7	8.97	2.75	0.31	2.4	0.07	4.95	5.73	6.38	8.64	11.32	12.62	6.71	6.89	12.18
patient 8	4.59	1.72	0.37	2.84	0.44	2.22	2.22	3.39	4.41	5.61	7.17	4.72	4.94	6.8
patient 9	9.9	3.81	0.38	4.48	1.31	3.98	6.14	7.36	8.9	11.34	14.75	8.5	8.62	17.08
patient 10	7.71	2.13	0.28	2.7	0.64	2.77	5.37	6.02	7.29	8.79	11.04	5.43	5.67	9.09
patient 11	6.63	2.68	0.4	1.99	0.19	4.29	3.11	4.99	5.9	9.29	10.43	6.82	7.32	9.2
patient 12	8.35	2.64	0.32	3.42	0.33	3.65	5.17	6.35	8.3	10	11.62	6.14	6.45	13.71
patient 13	5.91	2.87	0.48	4.45	1.2	3.52	2.97	3.95	5.41	7.47	9.6	6.43	6.64	13.61
patient 14	4.11	1.35	0.33	2.62	0.47	1.93	2.47	3.03	3.96	4.96	6.26	3.43	3.8	5.51
patient 15	2.36	1.26	0.53	2.29	-0.2	1.73	0.45	1.54	2.24	3.27	3.96	3.4	3.52	4.97
patient 16	8.43	2.98	0.35	3.28	-0.11	3.46	4.7	6.52	8.46	9.98	12.73	7.33	8.03	15.03
The results of DPS in CTZ
Patients No.	Mean	SD	CV	Kurtosis	Skewness	IQR	P10	P25	P50	P75	P90	mFWHM	P90P10	Range
patient 1	-0.15	0.25	-1.63	2.85	0.78	0.19	-0.43	-0.3	-0.2	-0.11	0.23	0.63	0.66	1.04
patient 2	0.07	0.12	1.79	2.45	0.29	0.17	-0.08	-0.01	0.06	0.16	0.25	0.33	0.33	0.5
patient 3	0.33	0.3	0.91	2.59	-0.45	0.39	-0.14	0.15	0.33	0.54	0.72	0.79	0.86	1.18
patient 4	0.23	0.16	0.7	2.56	0.54	0.26	0.04	0.1	0.21	0.35	0.47	0.41	0.43	0.69
patient 5	0.05	0.27	5.03	5.15	1.36	0.19	-0.22	-0.08	0	0.11	0.47	0.66	0.69	1.25
patient 6	0.03	0.16	5.68	2.56	-0.13	0.22	-0.19	-0.06	0.04	0.15	0.23	0.4	0.42	0.69
patient 7	-0.03	0.2	-7.37	3.07	0.72	0.25	-0.25	-0.16	-0.06	0.08	0.29	0.51	0.53	0.88
patient 8	0.17	0.18	1.02	2.64	0.46	0.26	-0.05	0.04	0.14	0.3	0.4	0.41	0.45	0.76
patient 9	0.19	0.24	1.27	2.53	-0.39	0.32	-0.12	0.04	0.21	0.36	0.51	0.61	0.63	0.94
patient 10	0.63	0.14	0.22	3.44	-0.27	0.17	0.46	0.56	0.6	0.73	0.82	0.33	0.36	0.67
patient 11	0.16	0.23	1.4	1.74	0.23	0.39	-0.09	-0.04	0.1	0.35	0.5	0.58	0.59	0.72
patient 12	0.08	0.5	-0.14	0.2	-0.75	0.73	0.46	-0.34	-2.16	0.32	0.48	0.58	0.3	0.19
patient 13	-0.18	-0.18	0.02	0.39	0.12	0.73	2.74	0.12	0.16	0.36	0.09	0.11	0.33	0.72
patient 14	0.25	0.18	0.13	0.83	-0.21	-0.01	0.19	0.32	-0.14	0.23	0.31	0.24	0.17	0.54
patient 15	-0.05	-0.25	0.44	2.28	0.45	0.55	3.58	2.84	-0.19	-0.2	0.51	0.1	0.29	0.17
patient 16	0.65	0.34	0.57	0.02	2.44	0.44	-0.05	0.12	0.18	0.63	0.92	0.27	0.03	2.18
The results of DPS in NTZ
Patients No.	Mean	SD	CV	Kurtosis	Skewness	IQR	P10	P25	P50	P75	P90	mFWHM	P90P10	Range
patient 1	0.44	0.14	0.31	4.35	-1.04	0.15	0.25	0.38	0.46	0.53	0.59	0.32	0.34	0.63
patient 2	0.18	0.19	1.05	2.54	0.1	0.24	-0.08	0.05	0.18	0.29	0.4	0.47	0.48	0.8
patient 3	0.43	0.57	1.31	1.93	0.35	0.92	-0.28	0	0.27	0.92	1.24	1.44	1.52	1.98
patient 4	0.05	0.19	3.99	3.01	-0.01	0.26	-0.16	-0.09	0.02	0.17	0.32	0.45	0.49	0.87
patient 5	0.08	0.2	2.56	3.36	-0.49	0.26	-0.14	-0.05	0.09	0.21	0.3	0.42	0.44	0.98
patient 6	0.38	0.21	0.55	2.38	0.18	0.28	0.14	0.23	0.35	0.52	0.7	0.54	0.55	0.83
patient 7	0.62	0.25	0.41	2.62	0.14	0.39	0.34	0.4	0.66	0.79	0.94	0.6	0.61	1.2
patient 8	0.46	0.17	0.36	2.9	-0.03	0.26	0.25	0.33	0.47	0.59	0.68	0.4	0.43	0.81
patient 9	0.9	0.43	0.47	2.39	-0.46	0.64	0.25	0.59	0.96	1.24	1.42	1.13	1.17	1.67
patient 10	0.91	0.25	0.27	2.29	0.52	0.42	0.64	0.68	0.89	1.1	1.32	0.62	0.68	0.99
patient 11	0.75	0.26	0.34	2	-0.45	0.38	0.35	0.56	0.8	0.95	1.06	0.7	0.71	0.8
patient 12	0.34	0.85	0.16	0.36	0.37	0.27	0.7	-0.14	0.15	0.4	0.51	0.57	-0.63	0.16
patient 13	0.29	0.25	0.8	0.62	0.42	0.18	0.78	0.59	0.36	0.22	0.11	0.72	0.47	2.15
patient 14	0.29	0.22	0.46	0.62	0.29	2.95	0.14	0.35	0.53	0.52	2.52	0.31	0.28	0.3
patient 15	0.18	1.09	2.59	-0.08	0.27	0.88	0.89	3.01	0.03	0.18	0.79	0.71	-0.26	0.06
patient 16	0.62	0.68	0.56	0.5	0.61	0.02	0.56	0.42	1.02	0.22	0.11	0.16	0.2	0.29

## Sheet: ROI of 7.5 mm in PZ
The results of MWS in CPZ
Patients No.	Mean	SD	CV	Kurtosis	Skewness	IQR	P10	P25	P50	P75	P90	mFWHM	P90P10	Range
patient 17	15.43	3.24	0.21	2.48	-0.13	4.67	10.81	13.43	15.54	18.1	19.54	8.51	8.73	14.83
patient 18	15.81	3.87	0.24	3.28	0.78	4.55	11.56	13.3	14.85	17.85	21.61	9.25	10.04	17.61
patient 19	8.62	2.3	0.27	2.9	-0.03	3.02	5.67	7.09	8.43	10.11	11.55	5.31	5.88	11.1
patient 20	11.14	2.3	0.21	2.18	0.09	3.79	8.31	9.2	11.26	13	13.95	5.5	5.64	9.58
patient 21	9.52	2.19	0.23	3.67	0.5	2.62	6.73	8.18	9.36	10.8	12.42	5.26	5.69	11.04
patient 22	8.3	2.36	0.28	1.96	-0.15	4.22	5.45	6.31	8.23	10.53	11.21	5.7	5.76	9.01
patient 23	8.79	2.81	0.32	4.5	1.01	2.74	5.58	7.18	8.67	9.92	12.4	4.82	6.83	13.43
patient 24	12.46	4.4	0.35	2.53	0.04	5.68	5.8	9.5	12.52	15.19	17.67	11.14	11.87	18.02
patient 25	5.71	1.61	0.28	3.14	0.44	2.06	3.57	4.6	5.58	6.66	7.96	4.22	4.39	7.34
patient 26	6.09	2.13	0.35	3.3	0.78	2.88	3.29	4.58	5.85	7.46	9.29	5.92	6.01	8.89
patient 27	13.51	5.27	0.39	2.75	0.84	6.37	7.97	9.39	12.11	15.76	22.67	13.98	14.7	19.32
patient 28	3.05	1.67	0.55	11.02	2.33	1.45	1.8	2.08	2.67	3.53	4.94	3.05	3.14	10.36
patient 29	7.82	2.03	0.26	2.78	0.52	2.4	5.51	6.48	7.65	8.88	10.89	5.23	5.38	8.02
patient 30	4.94	1.82	0.37	2.43	0.3	2.5	2.61	3.53	5.2	6.03	7.67	4.68	5.06	7.43
The results of MWS in NPZ
Patients No.	Mean	SD	CV	Kurtosis	Skewness	IQR	P10	P25	P50	P75	P90	mFWHM	P90P10	Range
patient 17	8.46	1.92	0.23	2.95	0.06	1.96	5.61	7.56	8.29	9.52	10.92	4.99	5.32	8.4
patient 18	4.47	1.8	0.4	5.23	1.31	2.16	2.58	3.15	4.28	5.31	6.71	3.79	4.13	8.84
patient 19	3.11	1.49	0.48	2.06	0.3	2.29	1.32	1.98	2.93	4.27	5.27	3.56	3.96	5.6
patient 20	4.4	2.15	0.49	3.59	1.06	2.7	2.07	3.05	3.69	5.75	7.71	5.13	5.63	9.35
patient 21	4.04	2.22	0.55	3.58	1.04	2.95	1.71	2.5	3.54	5.45	6.82	4.71	5.11	9.38
patient 22	7.02	2.22	0.32	3.56	0.83	2.9	4.49	5.32	6.52	8.23	9.96	4.65	5.46	10.22
patient 23	1.86	0.99	0.54	3.15	0.13	1.43	0.47	1.01	2	2.43	2.88	2.29	2.41	4.48
patient 24	2.81	1.19	0.42	3.59	-0.17	1.34	1.65	2.11	2.71	3.45	4.5	2.7	2.85	5.46
patient 25	2.93	0.96	0.33	2.63	0.46	1.32	1.83	2.27	2.72	3.58	4.24	2.37	2.41	4.27
patient 26	1.94	0.86	0.44	6.03	1.33	1.24	1.05	1.31	1.79	2.55	3.06	1.85	2.01	4.66
patient 27	4.51	2.37	0.53	4.01	0.96	2.76	1.57	2.86	4.26	5.61	7.58	5.86	6.01	10.96
patient 28	2.46	1.83	0.74	5.06	1.66	1.18	0.85	1.33	2	2.51	5.51	4.13	4.66	7.92
patient 29	6.16	1.98	0.32	3.1	0.67	2.38	4.05	4.76	5.77	7.14	8.83	4.48	4.78	8.79
patient 30	1.3	0.78	0.6	3.22	0.78	0.86	0.5	0.79	1.14	1.66	2.44	1.7	1.94	3.32
The results of DPS in CPZ
Patients No.	Mean	SD	CV	Kurtosis	Skewness	IQR	P10	P25	P50	P75	P90	mFWHM	P90P10	Range
patient 17	0.05	0.22	4.02	2.26	0.05	0.29	-0.24	-0.09	0.05	0.2	0.35	0.57	0.59	0.86
patient 18	-0.21	0.27	-1.29	2.16	-0.21	0.43	-0.56	-0.4	-0.19	0.03	0.14	0.68	0.7	1.02
patient 19	0.33	0.17	0.53	2.05	-0.11	0.27	0.1	0.19	0.36	0.46	0.57	0.46	0.47	0.68
patient 20	0.27	0.25	0.93	3.82	1.14	0.31	0	0.09	0.2	0.4	0.7	0.66	0.7	1.08
patient 21	0.4	0.3	0.75	2.95	-0.77	0.41	-0.07	0.17	0.49	0.58	0.76	0.76	0.83	1.32
patient 22	0.38	0.13	0.36	3.02	0.27	0.18	0.24	0.29	0.34	0.47	0.6	0.32	0.36	0.64
patient 23	0.03	0.16	5.53	2.68	-0.37	0.22	-0.18	-0.08	0.05	0.14	0.2	0.36	0.38	0.68
patient 24	0.05	0.18	3.53	5.35	-1.41	0.18	-0.17	-0.02	0.09	0.16	0.24	0.4	0.41	0.92
patient 25	0.07	0.13	1.89	3.65	0.67	0.12	-0.1	0	0.06	0.11	0.24	0.31	0.34	0.58
patient 26	0.05	0.1	1.91	2.55	-0.02	0.13	-0.08	-0.01	0.04	0.12	0.18	0.24	0.27	0.4
patient 27	-0.32	0.24	-0.74	4.33	-1.16	0.28	-0.55	-0.44	-0.26	-0.16	-0.08	0.45	0.47	1.02
patient 28	0.21	0.1	0.48	6.05	1.43	0.12	0.1	0.13	0.19	0.25	0.31	0.2	0.21	0.49
patient 29	0.37	0.21	0.58	2.13	0.1	0.31	0.08	0.21	0.38	0.52	0.66	0.54	0.58	0.86
patient 30	0.06	0.14	2.25	2.27	-0.06	0.22	-0.13	-0.05	0.06	0.17	0.24	0.36	0.37	0.57
The results of DPS in NPZ
Patients No.	Mean	SD	CV	Kurtosis	Skewness	IQR	P10	P25	P50	P75	P90	mFWHM	P90P10	Range
patient 17	0.63	0.21	0.33	2.93	0.32	0.3	0.4	0.49	0.63	0.78	0.89	0.45	0.49	0.96
patient 18	0.29	0.22	0.76	2.26	0.12	0.33	0	0.13	0.31	0.46	0.61	0.54	0.61	0.89
patient 19	0.28	0.17	0.62	2.67	0.07	0.22	0.09	0.16	0.28	0.38	0.52	0.43	0.43	0.74
patient 20	0.16	0.16	1.01	2.92	-0.5	0.21	-0.08	0.05	0.17	0.26	0.36	0.42	0.44	0.74
patient 21	0.62	0.3	0.49	3.2	0.91	0.39	0.3	0.38	0.56	0.77	1.1	0.78	0.8	1.33
patient 22	0.44	0.18	0.41	3.06	-0.08	0.23	0.17	0.31	0.46	0.54	0.61	0.41	0.45	0.87
patient 23	0.09	0.06	0.7	3.04	0.65	0.09	0.01	0.04	0.08	0.13	0.17	0.15	0.15	0.25
patient 24	0.06	0.11	1.94	2.68	0.05	0.16	-0.09	-0.01	0.04	0.15	0.2	0.29	0.29	0.5
patient 25	0.15	0.1	0.68	2.32	0.15	0.12	0.02	0.08	0.14	0.2	0.29	0.25	0.27	0.42
patient 26	0.03	0.06	1.69	5.12	1.21	0.05	-0.02	0	0.02	0.05	0.12	0.12	0.13	0.3
patient 27	0.29	0.27	0.94	2.32	0.61	0.41	0	0.1	0.21	0.51	0.71	0.71	0.71	1.05
patient 28	0.18	0.13	0.75	2.5	0.63	0.2	0.03	0.07	0.15	0.28	0.38	0.29	0.34	0.53
patient 29	0.42	0.14	0.34	2.77	0.06	0.21	0.24	0.32	0.43	0.53	0.58	0.33	0.34	0.68
patient 30	-0.01	0.04	-6.6	2.55	0.41	0.05	-0.04	-0.04	-0.01	0.02	0.05	0.08	0.09	0.15

## Sheet: ROI of 10 mm in TZ
The results of MWS in CTZ
Patients No.	Mean	SD	CV	Kurtosis	Skewness	IQR	P10	P25	P50	P75	P90	mFWHM	P90P10	Range
patient 1	10.89	2.04	0.19	2.16	0.23	2.99	8.35	9.48	10.26	12.47	13.74	5.08	5.38	8.7
patient 2	6.94	2.19	0.32	2.43	-0.01	3.36	4.14	5.36	6.83	8.71	9.66	5.29	5.53	10.87
patient 3	9.27	2.57	0.28	3.83	0.92	3.25	6.15	7.45	8.84	10.7	12.11	5.67	5.96	12.01
patient 4	4.8	1.37	0.29	3.11	0.71	1.98	3.38	3.72	4.46	5.7	6.94	3.3	3.56	6.84
patient 5	11.4	2.89	0.25	2.35	0.44	4.38	7.98	9.15	11	13.52	15.58	6.84	7.6	11.64
patient 6	13.52	4.14	0.31	2.05	0.03	6.84	8.45	9.96	13.76	16.8	19.17	10.36	10.72	16.26
patient 7	11.56	2.86	0.25	3.97	0.35	3.18	8.36	9.76	11.4	12.95	15.51	6.14	7.15	16.56
patient 8	7.8	2.72	0.35	2.58	0.54	4.08	4.46	5.58	7.53	9.66	11.99	6.41	7.52	11.42
patient 9	8.49	2.44	0.29	3.68	0.83	3.15	5.85	6.8	7.98	9.95	11.65	5.19	5.8	12.57
patient 10	9.18	2.08	0.23	2.36	0.08	2.59	6.13	7.86	8.98	10.45	11.91	5.28	5.77	8.58
patient 11	12.81	3.89	0.3	2.12	-0.17	5.94	6.65	9.87	13.27	15.81	17.91	9.57	11.26	15
patient 12	5.39	1.37	0.25	2.83	0.25	1.86	3.82	4.46	5.31	6.32	7.2	3.3	3.38	7.11
patient 13	13.47	3.21	0.24	3.02	-0.39	4.62	9.62	11.17	13.67	15.79	17.01	7.29	7.39	16.12
patient 14	3.97	1.44	0.36	3.12	0.6	2.05	2.48	2.87	3.73	4.92	5.82	3.17	3.34	7.1
patient 15	6.67	2.31	0.35	2.37	0.14	3.55	3.59	4.78	6.53	8.33	9.78	6.01	6.19	10.52
patient 16	5.94	2.08	0.35	2.75	-0.08	2.97	3.28	4.53	5.94	7.49	8.5	4.54	5.22	9.94
The results of MWS in NTZ
Patients No.	Mean	SD	CV	Kurtosis	Skewness	IQR	P10	P25	P50	P75	P90	mFWHM	P90P10	Range
patient 1	6.71	2.61	0.39	4.29	1.03	2.77	3.76	5.03	6.43	7.8	10.34	6.1	6.57	13.08
patient 2	7.38	2.35	0.32	2.52	0.08	2.85	4.29	6.03	7.27	8.88	10.93	6.43	6.65	10.1
patient 3	12.99	4.64	0.36	2.03	0.28	7.48	7.41	9.17	12.21	16.65	19.68	12.09	12.27	19.02
patient 4	8.86	1.77	0.2	2.69	0.45	2.59	6.69	7.54	8.52	10.13	11.18	4.03	4.49	7.81
patient 5	5.97	2.11	0.35	2.74	0.43	2.84	3.61	4.41	5.74	7.25	9	5.2	5.38	9.74
patient 6	10.56	2.68	0.25	2.56	0.17	4.04	7.2	8.38	10.32	12.42	14.1	6.54	6.9	13.51
patient 7	8.19	3.07	0.37	2.18	0.15	4.93	4.3	5.82	8.16	10.75	12.31	7.13	8.01	12.18
patient 8	4.08	1.77	0.43	2.96	0.36	2.24	1.84	2.87	4.08	5.11	6.43	4.23	4.59	8.53
patient 9	10.01	4.16	0.42	4.59	1.28	4.64	5.52	7.16	9.17	11.79	14.75	8.77	9.23	20.04
patient 10	7.08	2.04	0.29	3.19	0.65	2.67	4.49	5.61	6.86	8.27	10	5.01	5.51	9.65
patient 11	6.57	2.42	0.37	2.3	0.29	3.41	3.55	4.88	6.18	8.29	9.7	5.8	6.15	9.89
patient 12	7.67	2.58	0.34	3.03	0.5	4.22	4.68	5.49	7.41	9.71	11.1	5.64	6.42	13.71
patient 13	4.76	2.43	0.51	4	1.05	2.76	2.2	3.1	4.31	5.86	8.69	5.42	6.49	12.95
patient 14	4.54	1.72	0.38	2.75	0.54	2.69	2.46	3.13	4.2	5.82	7.05	4.24	4.59	8.2
patient 15	2.35	1.35	0.58	2.38	0.2	1.9	0.47	1.36	2.24	3.27	4	3.37	3.53	5.86
patient 16	7.68	3.04	0.4	2.81	0.12	3.78	3.4	5.7	7.78	9.48	11.99	7.94	8.59	15.03
The results of DPS in CTZ
Patients No.	Mean	SD	CV	Kurtosis	Skewness	IQR	P10	P25	P50	P75	P90	mFWHM	P90P10	Range
patient 1	-0.18	0.26	-1.45	2.47	0.62	0.34	-0.46	-0.35	-0.24	-0.01	0.22	0.65	0.68	1.04
patient 2	0.06	0.14	2.32	2.87	-0.19	0.17	-0.11	-0.02	0.06	0.15	0.25	0.33	0.36	0.65
patient 3	0.33	0.28	0.84	2.81	-0.36	0.35	-0.05	0.17	0.33	0.51	0.72	0.67	0.77	1.26
patient 4	0.26	0.18	0.68	3.56	0.89	0.22	0.06	0.13	0.23	0.35	0.48	0.41	0.43	0.84
patient 5	0.1	0.27	2.63	3.81	0.94	0.29	-0.18	-0.06	0.05	0.23	0.53	0.63	0.71	1.27
patient 6	0.11	0.21	1.95	2.85	0.44	0.28	-0.15	-0.04	0.07	0.24	0.43	0.5	0.58	1.02
patient 7	0	0.23	-67.26	4.49	1.19	0.24	-0.24	-0.15	-0.05	0.08	0.32	0.54	0.56	1.15
patient 8	0.13	0.17	1.3	2.82	0.55	0.24	-0.07	0.01	0.1	0.24	0.39	0.44	0.46	0.84
patient 9	0.3	0.25	0.85	2.68	-0.48	0.36	-0.09	0.14	0.33	0.5	0.61	0.68	0.7	1.11
patient 10	0.6	0.17	0.29	2.7	-0.02	0.25	0.36	0.48	0.6	0.73	0.82	0.44	0.46	0.82
patient 11	0.18	0.26	1.46	2.52	0.52	0.43	-0.1	-0.04	0.12	0.38	0.53	0.59	0.63	1.04
patient 12	0.13	0.16	1.25	3.82	0.04	0.19	-0.04	0.03	0.12	0.22	0.31	0.32	0.35	0.92
patient 13	-0.16	0.19	-1.17	5.11	1.18	0.23	-0.37	-0.28	-0.2	-0.05	0.07	0.41	0.45	1.06
patient 14	0.24	0.16	0.65	2.48	0.08	0.22	0.02	0.13	0.23	0.35	0.45	0.38	0.42	0.69
patient 15	-0.04	0.13	-3.31	2.83	0.32	0.18	-0.2	-0.13	-0.05	0.04	0.14	0.32	0.34	0.65
patient 16	0.69	0.17	0.24	2.69	0.54	0.25	0.5	0.55	0.65	0.81	0.95	0.4	0.44	0.76
The results of DPS in NTZ
Patients No.	Mean	SD	CV	Kurtosis	Skewness	IQR	P10	P25	P50	P75	P90	mFWHM	P90P10	Range
patient 1	0.48	0.16	0.33	3.77	-0.06	0.2	0.31	0.38	0.48	0.58	0.66	0.33	0.35	0.93
patient 2	0.23	0.22	0.97	2.48	0.12	0.29	-0.07	0.08	0.23	0.37	0.54	0.57	0.61	1.03
patient 3	0.69	0.63	0.9	1.66	-0.18	1.13	-0.22	0.12	0.85	1.25	1.46	1.62	1.68	2.19
patient 4	0.12	0.19	1.65	3.06	-0.07	0.26	-0.12	-0.02	0.14	0.23	0.38	0.46	0.5	1.11
patient 5	0.1	0.16	1.59	2.1	-0.08	0.26	-0.12	-0.01	0.1	0.25	0.32	0.42	0.44	0.64
patient 6	0.33	0.2	0.59	2.56	0.2	0.25	0.07	0.21	0.34	0.46	0.61	0.49	0.54	0.85
patient 7	0.55	0.29	0.54	4.2	0.83	0.39	0.18	0.35	0.5	0.74	0.88	0.62	0.7	1.58
patient 8	0.46	0.19	0.42	2.72	0.21	0.26	0.2	0.33	0.46	0.59	0.7	0.47	0.49	0.84
patient 9	0.91	0.4	0.44	3.02	-0.74	0.55	0.28	0.67	0.98	1.21	1.38	1.01	1.1	1.78
patient 10	0.92	0.25	0.27	2.5	0.48	0.37	0.64	0.71	0.91	1.08	1.32	0.62	0.69	1.07
patient 11	0.73	0.25	0.34	1.96	-0.41	0.39	0.37	0.55	0.8	0.93	1.04	0.66	0.67	0.87
patient 12	0.42	0.28	0.67	2.87	-0.33	0.36	-0.05	0.28	0.44	0.63	0.73	0.72	0.78	1.41
patient 13	0.26	0.17	0.66	3.46	0.78	0.17	0.04	0.16	0.22	0.33	0.53	0.45	0.49	0.8
patient 14	0.26	0.2	0.78	4.56	-0.95	0.24	0.03	0.15	0.27	0.39	0.49	0.43	0.46	1.04
patient 15	0.19	0.1	0.54	2.94	0	0.15	0.04	0.12	0.18	0.27	0.31	0.25	0.27	0.5
patient 16	0.73	0.24	0.32	3.21	-0.51	0.27	0.41	0.62	0.74	0.89	1.03	0.58	0.62	1.14

## Sheet: ROI of 10mm in PZ
The results of MWS in CPZ
Patients No.	Mean	SD	CV	Kurtosis	Skewness	IQR	P10	P25	P50	P75	P90	mFWHM	P90P10	Range
patient 17	13.98	3.46	0.25	2.21	0.17	5.44	9.46	11.15	14.07	16.59	18.72	8.8	9.26	15.82
patient 18	13.56	4.4	0.32	3.32	0.5	5.66	8.53	10.22	13.31	15.88	19.71	9.08	11.18	21.73
patient 19	7.28	2.61	0.36	2.48	0.25	3.84	3.94	5.17	6.96	9	10.88	6.28	6.94	11.98
patient 20	9.9	2.57	0.26	2.39	0.21	3.43	6.62	8.34	9.53	11.77	13.5	6.48	6.89	11.04
patient 21	9.99	2.51	0.25	2.77	0.18	3.12	6.96	8.32	9.59	11.44	13.32	6.08	6.36	11.04
patient 22	8.42	2.74	0.33	1.92	0.01	4.42	4.79	6.19	8.28	10.61	12.01	6.58	7.22	10.8
patient 23	8.54	2.75	0.32	3.73	0.78	3.5	5.35	6.42	8.23	9.92	12.17	6.11	6.82	14.17
patient 24	11.83	4.97	0.42	2.4	0.3	7.62	5.31	7.56	11.93	15.19	18.72	12.27	13.42	20.89
patient 25	5.61	1.39	0.25	3.56	0.48	1.85	3.85	4.61	5.47	6.46	7.25	3.29	3.41	7.34
patient 26	5.06	2.05	0.4	4.18	0.91	2.67	2.87	3.29	4.95	5.95	7.74	4.67	4.88	10.5
patient 27	12.43	4.98	0.4	3.25	0.87	6.31	6.75	9.06	11.41	15.37	19.83	11.56	13.09	20.74
patient 28	3.23	1.88	0.58	6.61	1.67	1.86	1.36	2.01	2.8	3.87	5.29	3.48	3.93	10.36
patient 29	7.92	2.14	0.27	3.19	0.55	2.46	5.28	6.51	7.77	8.97	10.89	5.22	5.61	10.67
patient 30	5.71	2.13	0.37	2.67	0.38	3.17	2.95	3.99	5.48	7.16	8.61	4.87	5.67	9.22
The results of MWS in NPZ
Patients No.	Mean	SD	CV	Kurtosis	Skewness	IQR	P10	P25	P50	P75	P90	mFWHM	P90P10	Range
patient 17	7.61	2.25	0.3	2.6	-0.07	3.2	4.63	6.09	7.84	9.29	10.24	5.34	5.62	10.53
patient 18	4.9	1.84	0.38	3.67	0.87	2.38	2.8	3.57	4.57	5.95	7.26	4.22	4.46	8.84
patient 19	3.39	1.82	0.54	2.34	0.31	2.88	1.26	1.9	3.2	4.78	5.99	4.51	4.73	8.3
patient 20	4.76	2	0.42	3.1	0.71	2.74	2.43	3.19	4.61	5.93	7.74	4.73	5.31	9.35
patient 21	4.52	2.32	0.51	2.48	0.65	3.44	2.18	2.75	4.01	6.19	8.19	5.65	6.01	9.67
patient 22	8.3	3.23	0.39	3.68	0.97	4.52	4.84	5.7	7.9	10.22	12.67	7.39	7.83	15.2
patient 23	1.97	1.14	0.58	3.36	0.51	1.45	0.56	1.12	1.91	2.57	3.53	2.63	2.97	5.7
patient 24	2.98	1.89	0.63	3.45	0.43	2.22	0	1.97	2.92	4.18	5.42	5.31	5.42	9.34
patient 25	3.35	1.32	0.39	3.39	0.86	1.77	1.91	2.28	3.2	4.06	5.08	3	3.17	6.14
patient 26	2.19	0.95	0.43	4.97	1.12	1.3	1.13	1.42	2.05	2.71	3.34	2.15	2.2	5.15
patient 27	3.99	2.05	0.51	5.3	1.23	2.38	1.58	2.57	3.77	4.95	6.41	4.48	4.83	10.96
patient 28	2.21	1.39	0.63	8.48	1.85	1.25	0.8	1.38	2.03	2.63	3.54	2.44	2.75	8.49
patient 29	6.35	2.17	0.34	2.5	0.42	2.82	3.96	4.78	5.91	7.6	10.01	5.8	6.05	9.03
patient 30	1.46	0.75	0.52	4.28	1.02	1	0.69	0.93	1.34	1.93	2.63	1.5	1.95	4.13
The results of DPS in CPZ
Patients No.	Mean	SD	CV	Kurtosis	Skewness	IQR	P10	P25	P50	P75	P90	mFWHM	P90P10	Range
patient 17	0.25	0.31	1.26	2.35	0.18	0.46	-0.16	0	0.23	0.46	0.64	0.75	0.8	1.29
patient 18	-0.09	0.29	-3.32	3.02	0.09	0.43	-0.42	-0.31	-0.08	0.12	0.21	0.61	0.64	1.47
patient 19	0.36	0.17	0.47	2.73	0.04	0.23	0.14	0.23	0.39	0.46	0.57	0.42	0.44	0.82
patient 20	0.32	0.25	0.8	2.51	0.48	0.39	0.01	0.11	0.28	0.5	0.66	0.6	0.65	1.12
patient 21	0.42	0.29	0.69	2.96	-0.55	0.36	0.01	0.23	0.48	0.59	0.76	0.66	0.75	1.4
patient 22	0.41	0.19	0.46	5.9	1.4	0.2	0.24	0.29	0.36	0.48	0.65	0.38	0.41	1.16
patient 23	0.04	0.15	4.16	2.87	-0.23	0.19	-0.16	-0.05	0.05	0.14	0.22	0.34	0.38	0.74
patient 24	0.02	0.25	10.46	4.08	-1.02	0.25	-0.36	-0.07	0.06	0.17	0.28	0.48	0.63	1.19
patient 25	0.08	0.13	1.52	3.2	0.33	0.17	-0.07	0	0.08	0.17	0.24	0.28	0.31	0.64
patient 26	0.07	0.11	1.51	2.61	0.05	0.14	-0.06	0	0.06	0.14	0.22	0.26	0.27	0.49
patient 27	-0.23	0.27	-1.19	3.79	-0.26	0.32	-0.51	-0.37	-0.24	-0.05	0.1	0.56	0.62	1.5
patient 28	0.25	0.15	0.58	5.44	1.56	0.13	0.1	0.16	0.22	0.29	0.49	0.3	0.39	0.73
patient 29	0.41	0.2	0.49	2.25	-0.04	0.31	0.12	0.25	0.4	0.56	0.65	0.5	0.53	0.86
patient 30	0.03	0.14	4.27	2.54	0.19	0.2	-0.13	-0.08	0.03	0.12	0.23	0.33	0.36	0.66
The results of DPS in NPZ
Patients No.	Mean	SD	CV	Kurtosis	Skewness	IQR	P10	P25	P50	P75	P90	mFWHM	P90P10	Range
patient 17	0.59	0.24	0.4	2.65	0.47	0.32	0.3	0.42	0.57	0.74	0.9	0.56	0.6	1.01
patient 18	0.33	0.29	0.89	2.77	0.67	0.41	0	0.07	0.31	0.48	0.77	0.69	0.77	1.21
patient 19	0.26	0.18	0.7	2.48	-0.09	0.25	0.03	0.15	0.25	0.4	0.52	0.44	0.49	0.79
patient 20	0.19	0.16	0.83	2.94	-0.37	0.23	-0.01	0.08	0.2	0.31	0.38	0.35	0.39	0.74
patient 21	0.59	0.25	0.42	4.63	1.19	0.28	0.33	0.43	0.55	0.71	0.92	0.55	0.59	1.33
patient 22	0.34	0.24	0.7	2.73	-0.35	0.37	0.03	0.16	0.38	0.53	0.58	0.54	0.55	1.19
patient 23	0.09	0.08	0.93	4.12	0.99	0.08	0	0.04	0.08	0.12	0.21	0.19	0.21	0.41
patient 24	0.06	0.1	1.9	3.1	0.38	0.11	-0.07	0	0.04	0.11	0.2	0.24	0.27	0.5
patient 25	0.15	0.1	0.69	2.54	0.36	0.12	0.02	0.08	0.14	0.2	0.3	0.26	0.28	0.46
patient 26	0.03	0.07	2.56	6.42	1.19	0.06	-0.03	-0.01	0.02	0.05	0.12	0.14	0.15	0.49
patient 27	0.27	0.23	0.86	2.82	0.68	0.3	0.02	0.1	0.21	0.41	0.6	0.53	0.58	1.05
patient 28	0.14	0.14	0.99	3.8	1.09	0.14	0	0.05	0.11	0.19	0.33	0.32	0.33	0.65
patient 29	0.38	0.16	0.42	2.64	-0.14	0.24	0.17	0.27	0.4	0.51	0.58	0.4	0.41	0.81
patient 30	0.02	0.04	2.5	2.56	0.29	0.07	-0.04	-0.02	0.02	0.05	0.08	0.1	0.12	0.2

## Sheet: Gleason Score
patients	Gleason Score
patient 1	3+4
patient 2	3+3
patient 3	4+3
patient 4	4+3
patient 5	3+4
patient 6	3+4
patient 7	4+3
patient 8	4+3
patient 9	3+3
patient 10	4+3
patient 11	3+4
patient 12	4+3
patient 13	4+3
patient 14	3+4
patient 15	3+4
patient 16	3+4
patient 17	4+3
patient 18	4+3
patient 19	3+4
patient 20	3+4
patient 21	4+5
patient 22	3+4
patient 23	4+5
patient 24	4+3
patient 25	3+4
patient 26	3+4
patient 27	4+4
patient 28	3+4
patient 29	3+4
patient 30	4+4
